# Supplementary material for: Assessing transparency and accountability of national action plans on antimicrobial resistance in 15 African countries
Source: Antimicrob Resist Infect Control. 2022 Jan 24;11:15. doi: 10.1186/s13756-021-01040-4 (PMC8785006; doi:10.1186/s13756-021-01040-4)
Supplement: Supplementary file 1 — Additional file 1: Additional information on results and websites searched. [file 13756_2021_1040_MOESM1_ESM.xlsx]

## Sheet: NAPs
NAP documents publicly available
Country	Title of NAP	Link
Ethiopia	Strategy for the Prevention and Containment of AMR for Ethiopia 2015-2020	http://www.fmhaca.gov.et/wp-content/uploads/2019/03/Strategy-for-the-Prevention-and-Containment-of-AMR-in-Ethiopia-Oct-2015.pdf
Ghana	Ghana National Action Plan on Antimicrobial Resistance	http://www.moh.gov.gh/wp-content/uploads/2018/04/NAP_FINAL_PDF_A4_19.03.2018-SIGNED-1.pdf
Kenya	National action plan on prevention and containment of antimicrobial resistance	http://www.health.go.ke/wp-content/uploads/2018/02/Kenya-NAP-6th-Nov-2017-3.pdf
Liberia	Developed and validated, but not yet published
Malawi	National AMR strategy (2017-2022) that incorporates an action plan has been developed, but not publicly available	National AMR strategy; launched 2018 but not publicly available
Mauritius	Republic of Mauritius National Action Plan on Antimicrobial Resistance 2017-2021	http://www.fao.org/faolex/results/details/en/c/LEX-FAOC171515/ ; https://www.who.int/antimicrobial-resistance/national-action-plans/library/en/
Namibia	Information that final draft of NAP is awaiting high-level approval	http://siapsprogram.org/publication/containing-antimicrobial-resistance-through-rational-antimicrobial-use-in-namibia/
Nigeria	National Action Plan for Antimicrobial Resistance 2017-2022	https://ncdc.gov.ng/themes/common/docs/protocols/77_1511368219.pdf
Seychelles
Sierra Leone	National strategic plan for combating antimicrobial resistance 2018-2022	http://apps.who.int/datacol/answer_upload.asp?survey_id=666&view_id=722&question_id=13163&answer_id=19958&respondent_id=278587
South Africa	South African antimicrobial resistance national strategy framework; a one health approach 2018-2024	http://www.health.gov.za/index.php/antimicrobial-resistance
Tanzania	The national action plan on antimicrobial resistance 2017-2022	https://www.who.int/antimicrobial-resistance/national-action-plans/library/en/ ; https://www.mifugouvuvi.go.tz/uploads/publications/en1526401722-NATIONAL ACTION PLAN FNL 10 May 2017 (1).pdf
Uganda	Antimicrobial Resistance National Action Plan 2018-2023	https://cddep.org/blog/posts/uganda-amr-nap/
Zambia	Multi-sectoral National Action Plan on Antimicrobial Resistance 2017-2027	https://www.afro.who.int/publications/multi-sectoral-national-action-plan-antimicrobial-resistance-2017-2027_x000D_
Zimbabwe	Zimbabwe One Health antimicrobial resistance national action plan 2017-2021	https://www.ed.ac.uk/files/atoms/files/zimbabwe_nap_2_1.pdf

## Sheet: Progress reports
Information about progress publicly available
Countries	Information on NAP progress	Links
Ethiopia	MTaPS quarterly reports with sections on Ethiopia AMR activities	https://mtapsprogram.org/type/quarterly-reports
	Annual report 2017/2018 on AMR surveillance implementation	https://ephi.gov.et/index.php/2014-04-10-07-22-18/download?showall=
Ghana	National Action Plan on Antimicrobial Resistance: stakeholder analysis of implementation in Ghana	https://www.joghr.org/article/13695-national-action-plan-on-antimicrobial-resistance-stakeholder-analysis-of-implementation-in-ghana
Kenya	Ministry of Health Article about AMR activities	https://www.health.go.ke/misuse-of-antibiotics-a-risk-to-health-food-and-development/
	Health Sector Working Group report	https://www.treasury.go.ke/component/jdownloads/send/202-sector-budget-proposals/1295-health-report-swg-16-11-18-final.html
	Fiscal year 2020 annual report and quarter 4 report from MTaPS	https://mtapsprogram.org/sites/default/files/mtaps_fy19_annual_quarterly_report_fy19q4_final_updated_01.23.2020.pdf
Liberia
Malawi	Joint external evaluation of IHR core capacities of the Republic of Malawi: mission report: 11-15 February 2019	https://apps.who.int/iris/handle/10665/325321
Mauritius	Article about AMR consumption monitoring workshop	https://www.afro.who.int/news/antimicrobial-consumption-monitoring-mauritius
Namibia	Article about AMR activities in Namibia	http://www.agriforum.com.na/namibia-tackles-antimicrobial-resistance/
Nigeria	Weekly Epidemiological Report NCDC Week 5 2020	https://ncdc.gov.ng/reports/243/2020-february-week-5
	Weekly Epidemiological Report NCDC Week 37 2020	https://ncdc.gov.ng/reports/278/2020-september-week-37
	NCDC Annual Report 2018, short section on AMR	https://ncdc.gov.ng/themes/common/files/annualreports/18803aba62a09ada4ad84c8db76c22ea.pdf
	Article about Inaugural Meeting of the National Antimicrobial Resistance Coordination Committee	https://ncdc.gov.ng/news/270/inaugural-meeting-of-the-national-antimicrobial-resistance-coordination-committee
Seychelles
Sierra Leone
South Africa	Progress report on AMR	https://www.hhs.gov/sites/default/files/perovic-paccarb.pdf
	Germs annual report	https://www.nicd.ac.za/publications/germs/
Tanzania	Samgeda et al. (2020) Assessment of Implementation of Antimicrobial Resistance Surveillance and Antimicrobial Stewardship Programs in Tanzanian Health Facilities a Year After Launch of the National Action Plan	https://www.ncbi.nlm.nih.gov/pmc/articles/PMC7481440/
	MTaPS quarterly reports with sections on Tanzania AMR activities	https://mtapsprogram.org/type/quarterly-reports
Uganda	“Current status” description of AMR activties in National action plan for health security 2019-2023	http://library.health.go.ug/publications/work-plans/national-action-plan-health-security-2019-2023-0
	MTaPS quarterly reports with sections on Uganda AMR activties	https://mtapsprogram.org/type/quarterly-reports
Zambia	Article on government activities on AMR	https://znphi.co.zm/news/press-release-zambia-shows-leadership-in-africa-in-its-efforts-to-contain-antimicrobial-resistance/
	Article on launch of One Health surveillance platform	https://znphi.co.zm/news/one-health-surveillance-platform-for-antimicrobial-resistance-launched-in-zambia/
Zimbabwe

## Sheet: Responsible Person
Publicly availbale information about person(s) responsible for AMR in countries
	Name(s)	Responsibility	Affiliation	Source	Links
Ethiopia	Surafel Fentaw	GLASS 2020 focal person		GLASS Report 2020	https://www.who.int/glass/resources/publications/early-implementation-report-2020/en/
	Amete Mihret Teshale	GLASS 2020 focal person
Ghana	Bashiru Boi Kikimoto	AMR focal point	Head of Public Health and Food Safety	Report South Centre and ReAct Conferenc	www.southcentre.int%2Fwp-content%2Fuploads%2F2019%2F08%2FReAct-Africa-Annual-Conference-2019-Final-Program.pdf&usg=AOvVaw2cM1Dc6D_6KXn20yhYuAMN
Kenya	Eveline Wesangula	AMR focal point	Ministry of Health	Fleming Fund	https://www.flemingfund.org/people/dr-evelyn-wesangula/
	Allan Azegele	AMR focal point	Ministry of Agriculture, Livestock and Fisheries, Veterinary Services	Misuse of Antibiotics a risk to health, food and development.	https://www.health.go.ke/misuse-of-antibiotics-a-risk-to-health-food-and-development/
	Susan Githii	Focal person for laboratory AMR surveillance and GLASS 2020 focal person	National Public Health Laboratory	Fleming Fund newsletter "The Petri Dish"	https://www.flemingfund.org/wp-content/uploads/afa970c5dfbaf369e2d963179a1b5086.pdf
	Karim Wanga	AMR focal point / Team lead AMR	Pharmacy and Poison board
Liberia	Tijli Tarty Tyee	AMR focal person	-	PowerPoint presentation on AMR in Liberia	https://www.slideserve.com/neo/antifungal-drugs
	Diana Gahn-Smith	AMR National focal point and GLASS 2020 focal person	Ministry of Health	ReAct Africa and South Centre Conference 2019 programme	https://www.southcentre.int/wp-content/uploads/2019/08/ReAct-Africa-Annual-Conference-2019-Final-Program.pdf
Malawi	Watipaso Kasambara	National AMR focal point	National Microbiology Reference Laboratory	Dr. Watipaso Kasambara, National Focal Point for AMR, Malawi. Challenges in the African region.	https://www.youtube.com/watch?v=HjeFaW_-qd4
Mauritius	S Aboobakar	National focal person	Ministry of Health	NAP Mauritius	http://www.fao.org/faolex/results/details/en/c/LEX-FAOC171515/ ; https://www.who.int/antimicrobial-resistance/national-action-plans/library/en/
	Vasantrao Gujadhur	GLASS 2020 focal person	Director Public Health, Ministry of Health and Wellness	GLASS Report 2020	https://www.who.int/glass/resources/publications/early-implementation-report-2020/en/
Namibia	-	-
Nigeria	Dooshima Kwange	AMR focal lead	Federal Ministry of Agricultural and Rural Development	Resource mobilization – getting AMR into plans and budgets of govt; Nigeria country level report	https://www.who.int/publications/m/item/nigeria-country-level-report-resource-mobilisation-for-antimicrobial-resistance-(amr)
	Chikwe Ihekweazu	GLASS 2020 focal person	Nigeria Centre for Disease Control	GLASS Report 2020	https://www.who.int/glass/resources/publications/early-implementation-report-2020/en/	OLUWADAMILOLA ABIODUNADEWUSI AMR Surveillance, Human Health
	Joshua Obasan
Seychelles	-	-
Sierra Leone	-	-
South Africa	Olga Perovic	AMR Laboratory and Culture Collection-National Lead and GLASS 2020	National Institute for Communicable Diseases	ReAct Africa and South Centre Conference 2019 programme	https://www.southcentre.int/wp-content/uploads/2019/08/ReAct-Africa-Annual-Conference-2019-Final-Program.pdf
Tanzania	Siana Mapunjo	AMR coordinator / focal point	Ministry of health, Community, Gender, Elderley and Children	NAP Tanzania	https://www.mifugouvuvi.go.tz/uploads/publications/en1526401722-NATIONAL ACTION PLAN FNL 10 May 2017 (1).pdf
	Gibonce Kayuni	AMR focal point	Ministry of Livestock and Fisheries	National antimicrobial resistance surveillance framework	https://www.mifugouvuvi.go.tz/uploads/publications/sw1602246063-NATIONAL%20ANTIMICROBIAL%20RESISTANCE%20SURVEILLANCE%20FRAMEWORK.pdf.
	Reuben Abednego	GLASS 2020 focal person		GLASS Report 2020	https://www.who.int/glass/resources/publications/early-implementation-report-2020/en/
Uganda	Dan Kasule	GLASS 2020 focal person		GLASS Report 2020	https://www.who.int/glass/resources/publications/early-implementation-report-2020/en/
Zambia	Chileshe Lukwesa-Musyani	AMR focal point Human health	Lusaka District Health Office	Prioritised Activities of Zambia's Multi-sectoral National Action Plan on Antimicrobial Resistance	https://www.afro.who.int/publications/prioritised-activities-zambias-multi-sectoral-national-action-plan-antimicrobial
	Fusya Goma	AMR focal point Animal Health	Ministry of Fisheries and Livestock	Baseline information for Integrated antimicrobial Resistance surveillance in Zambia	https://www.afro.who.int/sites/default/files/2020-01/Baseline%20information%20for%20integrated%20surveillance-PRINT%20VERSION.pdf.
	Otridah Kapona	National AMR focal point and coordinator laboratory systems	Zambia National Public Health Institute	ReAct Website	https://www.reactgroup.org/contact/react-africa/otridah-kapona/
Zimbabwe	Sekesai Zinyowera	National AMR focal point	Ministry of Health and Child Care	Programme for online Media Workshop Antimicrobial resistance (AMR) in Africa	https://cdn.cseindia.org/attachments/0.75361400_1598257478_draft-agenda.pdf
	Canaan Tinashe Hodobo	AMR focal point for animal health	Central Veterinary Laboratory

## Sheet: Ministries
Ministry website searched for relevant information
(the categories indicated were not applicable in all countries. Sometimes ministries covered various sectors and could be listed in different categories)
Country		Health	Animals	Environment	Water / Fishery	Others
Ethiopia	Ministries	Ministry of Health	Veterinary Drugs and Feed Additives Control Authority	Ministry of Agriculture		Food, Medicines, Healthcare Administration and Control Authority
	Links	http://www.moh.gov.et/	https://www.vdfaca.gov.et/	http://www.moa.gov.et/en		http://www.fmhaca.gov.et/
Ghana	Ministries	Ministry of Health	Ministry of Food and Agriculture	Ministry of the Environment, Science, technology, Innovation	Ministry of Fisheries and Aquaculture Development
	Links	www.moh.gov.gh	www.mofa.gov.gh	www.mesti.gov.gh	www.mofad.gov.gh
Kenya	Ministries	Ministry of Health	Ministry of Agriculture Livestock, Fisheries & Blue Economy	Ministry of Environment and Forerstry
	Links	https://www.health.go.ke	https://www.kilimo.go.ke/	http://www.environment.go.ke/
Liberia	Ministries	Ministry of Health		Ministry of Agriculture		National Public Institute of Liberia (NPHIL)	The Forestry Development Authority (FDA)
	Links	www.moh.gov.lr		www.moa.gov.lr		https://www.nationalphil.org/ ; https://www.facebook.com/National-Public-Health-Institute-of-Liberia-NPHIL-164280647325112/	http://fda.gov.lr/ (being updated 26 Okt 2020)
Malawi	Ministries	Ministry of Health	Ministry of Agriculture	Ministry of Education and Environmental Affairs Department		Public Health Institute of Malawi
	Links	https://www.health.gov.mw/	https://agriculture.gov.mw/	http://www.ead.gov.mw/		http://malawipublichealth.org
Mauritius	Ministries	Ministry of Health and Quality of Life		Ministry of Agro Industry and Food Security	Ministry of ocean, economy, marine resources, fisheries and shipping	Ministry of social security, national solidarity and environment and sustainable development
	Links	https://health.govmu.org/Pages/default.aspx		https://agriculture.govmu.org/SitePages/Index.aspx	https://blueconomy.govmu.org/SitePages/Index.aspx	https://socialsecurity.govmu.org/Pages/default.aspx
Namibia	Ministries	Ministry of health and social services	Directorate of veterinary Services	Ministry of Environment and Tourism	Ministry of Agriculture, Water and Land reform	Ministry of Fisheries and Marine Resources	Directorate of Agricultural Research and Development
	Links	https://mhss.gov.na/	https://mawf.gov.na/veterinary-services	http://www.met.gov.na/	https://mawf.gov.na/	https://mfmr.gov.na/	https://mawf.gov.na/de/directorate-research-and-development
Nigeria	Ministries	Ministry of Health	Ministry of Agricultural and Rural Development	Federal ministry of environment		Nigeria Centre for Disease Control
	Links	https://www.health.gov.ng/	https://fmard.gov.ng/	https://environment.gov.ng/		https://ncdc.gov.ng
Seychelles	Ministries	Department of Health		Ministry of Environment, Energy and Climate Change	Ministry of Agriculture and Fishery
	Links	http://www.health.gov.sc/		http://www.meecc.gov.sc/	http://mofa.gov.sc/
Sierra Leone	Ministries	Ministry of Health and Sanitation	Ministry of Agriculture, Forestry and Food Security	Environment Protection Agency		Sierra Leone National Public Health Agency
	Links	https://mohs.gov.sl/	http://www.maf.gov.sl/	https://epa.gov.sl/
South Africa	Ministries	National Department of Health (NDOH)	Department of Agriculture, Land Reform and Rural Development (DALRRD)	Department of Environment, Forestry and Fisheries (DEFF)	Basic Education, Higher Education and Training, Water and Sanitation (DWS)	National Institute for Communicable diseases	Departments of Agriculture, Forestry and Fisheries (DAFF)
	Links	http://www.health.gov.za/	www.dalrrd.gov.za	www.environment.gov.za		https://www.nicd.ac.za/
Tanzania	Ministries	Ministry of Health Community Development Gender Elderly and Children (MOHCDGE)	Ministry of Livestock and Fisheries	Ministry of Agriculture		Tanzania Food and Drug Authority
	Links	https://www.moh.go.tz/	https://www.mifugouvuvi.go.tz/	https://www.kilimo.go.tz/index.php/en		https://www.tmda.go.tz/
Uganda	Ministries	Ministry of Health	Ministry of Agriculture, Animal Industry and Fisheries (MAAIF)	Ministry of Water and the Environment (MoWE)		Uganda Wildlife Authority	National Drug Authority	Uganda National Academy of Scienes (UNAS)
	Links	https://www.health.go.ug/	https://www.agriculture.go.ug/	https://www.mwe.go.ug/		https://www.ugandawildlife.org/	https://www.nda.or.ug	https://unas.org.ug/
Zambia	Ministries	Ministry of Health	Ministry of Fishery and Livestock	Ministry of Agriculture	Ministry of water development, sanitation and environmental protection	Zambia National Public Health Institute (ZNPHI)	Zambia Environmental Management Authority (ZEMA)
	Links	https://www.moh.gov.zm/	https://www.mfl.gov.zm/	https://www.agriculture.gov.zm/	https://www.mwdsep.gov.zm/	https://znphi.co.zm/	http://www.zema.org.zm/
Zimbabwe	Ministries	Ministry of Health and Child Care (MoHCC)	Ministry of Lands, Agriculture & Rural Resettlement	Ministry of Environment, Water and Climate (MEWC)		Directorate Laboratory Services (DLS)	National Biotechnology Authority
	Links	http://www.mohcc.gov.zw/	http://www.moa.gov.zw/	http://www.zinwa.co.zw/mewc/
